# Supplementary material for: Efficacy and Safety of Korean Herbal Medicine for Patients with Post-Accident Syndrome, Persistent after Acute Phase: A Pragmatic Randomized Controlled Trial
Source: Healthcare (Basel). 2023 Feb 10;11(4):534. doi: 10.3390/healthcare11040534 (PMC9957496; doi:10.3390/healthcare11040534)
Supplement: Supplementary file 1 [file healthcare-11-00534-s001.zip]

Archive with 1 entries (1 files):
- healthcare-2138156-supplementary.pdf
